# Supplementary material for: Risk of recurrence in chronic hepatitis B patients developing hepatocellular carcinoma with antiviral secondary prevention failure
Source: PLoS One. 2017 Nov 27;12(11):e0188552. doi: 10.1371/journal.pone.0188552 (PMC5703552; doi:10.1371/journal.pone.0188552)
Supplement: S1 File — (XLS) [file pone.0188552.s006.xls]

## Sheet: n=167
NUC Sec Failure	Death	Recurrence	OS	RFS	CTP score	BCLC	DM	Patho tumor size	Patho tumor no.	Microvascular invasion	IncompleteTumorCapsule	Margin	Steatosis	Cirrhosis	ETVTDF	VR	Age	Sex	BMI	PLAT	PTINR	ALB	CR	BILI	ALT	AST	AFP	LogDNA	HBsAg<200	HBeAg	ALBI score	Y0FIB4	Year2FIB-4	Y5FIB-4	Y0APRI	Y2APRI	Y5APRI
0	0	1	103.633	53.9667	6	1	1	1.6	1	0	1	1	1	0	0	0	58	1	26.7726	295000	0.95	3.1	1.01	0.8	220	148	3.78		1	0	-1.88518	1.96181	1.14541	1.18491	1.11488	0.228453	0.186916
0	0	0	99.9	99.9	5	1	0	3.8	1	0	0		1	0	1	0	36	1		139000	0.96	3.7	0.78	0.6	100	41	2615	5.75051	0	0	-2.47764	1.06187	0.908594	0.791488	0.655476	0.249221	0.166147
0	0	0	97.4667	97.4667	6	2	1	4	1	1	1	0	1	0	0	1	52	1	28.1779	146000	0.99	3.2	0.84	1	55	26	3.32		0	0	-1.90622	1.24866	1.3086	1.30084	0.395738	0.240832	0.277778
0	0	0	93.8333	93.8333	5	2	0	8.5	1	1	1	0	0	0	0	0	52	2	19.2034	218000	0.99	4.6	0.69	0.7	349	165	19735		1	0	-3.19846	2.10677	2.44984	2.93155	1.68196	0.570305	0.59387
0	0	0	93.7	93.7	5	1	1	3.5	1	0	0	0	1	0	1	1	77	1	22.6971	108000	0.98	4	0.8	0.6	39	27	6.89	6.73878	1	0	-2.73264	3.08247	3.49569	1.70738	0.555556	0.461216	0.206928
0	0	1	92.9333	10	5	1	0	5.2	2	1	1	0	1	1	1	0	53	1	29.9041	119000	1.15	4.7	0.81	1.23	43	65	128	6.54158		1	-3.12189	4.41477	5.19677	3.52821	1.21382	0.984848	0.448343
0	0	0	89.5667	89.5667	6	2	0	9	1	1	1	0	0	0	1	1	44	2	21.6311	190000	1.03	3.3	0.5	0.78	233	72	2680	4.48714	1	0	-2.06244	1.09233	1.4438	0.866862	0.842105	0.287582	0.12432
0	1	0	4.56667	4.56667	5	2	0	6.5	2	1	1	1	1	0	0		67	1	22.3036	180000	1.02	3.6	1.03	0.46	92	62	104	5.77085		0	-2.4688	2.40602			0.765432
0	0	1	87.5667	7.5	5	2	0	11.5	1	1	1		1	0	1	1	40	1	25.0738	163000	1.01	3.9	0.84	0.79	131	127	1149	3.74036	1	0	-2.56879	2.72295	1.48287	1.71192	1.73142	0.350877	0.514233
0	0	0	87.0333	87.0333	5	1	0	2.2	1	1	0		0	0	1	1	57	2	22.8928	259000	0.99	4.6	0.64	0.33	29	22	29.16	5.76268	1	0	-3.414	0.899081	1.30373	1.07473	0.18876	0.208333	0.138889
0	0	1	85.7	75	5	2	1	6.2	1	1	1			0	1	1	72	1	30.052	183000	1.07	4.5	0.8	1.11	448	305	69.36	8.04139	1	0	-2.98131	5.66947	2.81677	1.83646	3.7037	0.534979	0.231023
0	0	1	86.8	34.1	5	1	0	2	1	1	1	0		0	1	1	47	1	19.4794	203000	1.13	4.8	1.33	1.82	47	32	27.6	6.31806	1	0	-3.09458	1.08069	1.48238	1.86093	0.350301	0.29304	0.286738
1	0	0	84.1333	84.1333	5	1	0	4	1	0	1	1	1	0	1	1	56	1	25.8511	213000	0.96	5	0.98	1.14	36	20	8.34	7.43194	1	1	-3.39867	0.876369	1.58707	1.46862	0.208659	0.695971	0.29304
0	1	1	76.6	10	5	2	0	6	1	1	0	0	1	0	1	1	39	1	24.0741	197000	1.09	4.1	1.15	0.73	36	22	9.25	5.97451	1	0	-2.76143	0.725888	1.37602	1.00758	0.248167	0.408497	0.227577
0	0	0	81.6333	81.6333	5	1	0	2.4	1	0	1			1	1	0	61	1	25.9823	189000	1	4.6	0.92	0.69	117	66	5.33	7.52763	1	0	-3.20258	1.96933	1.41421	1.8006	0.776014	0.21164	0.264264
0	1	1	38	6.56667	5	2	0	4.8	1	0	1		1	0	1	1	60	1	30.0688	242000	1.01	4.1	1.27	0.78	37	33	80.26	4.67302	1	1	-2.74244	1.34508	2.70703		0.30303	0.548862
0	0	1	71.0667	11.8	5	2	1	3.3	3	1	1	0	1	1	1	1	69	1	27.5988	93000	1.03	4	0.74	1.11	29	26	5.19	6.4609		0	-2.55631	3.58212	4.86938	2.83235	0.621266	0.698413	0.38038
0	1	1	54	15.9333	6	1	0	3.5	1	0	1		1	1	1	1	58	1	27.8369	147000	1.05	3.4	0.86	0.76	148	84	86.98	1.07918		0	-2.15489	2.72433	3.24189		1.26984	0.997375
0	1	1	23.5667	6.63333	5	1	0	2.6	1	1	1			1	0	1	50	1	23.4233	130000	1.07	4.4	0.96	1.04	68	39	5813		0	0	-2.91498	1.81902	6.02458		0.666667	3.68627
0	0	0	79	79	5	1	0	4.5	1	0	0			1	0	0	55	1	33.9163	86000	1.18	3.8	0.8	1.12	22	27	5.07	6.94002		1	-2.38374	3.68143	6.86072	7.85714	0.697674	1.62698	1.74603
0	0	0	77.6333	77.6333	5	2	0	4.4	1	1	1		1	1	1	1	66	1	24.0334	109000	1.05	4	0.89	0.88	60	64	6.74	3.21748	0	0	-2.62286	5.0029	7.13154	4.16899	1.30479	2.00483	0.804363
0	0	0	77.7	77.7	5	1	0	4.5	1	0	1	0	1	0	1	1	57	1	23.6984	150000	1.06	4.3	0.89	1.1	67	33	6.61	4.95761	1	0	-2.8139	1.532	2.05199	1.72066	0.488889	0.45066	0.32634
0	0	0	76.5333	76.5333	5	1	0	3.2	1	0	1		1	0	1	0	63	1	29.6599	141000	1.15	3.9	0.78	0.58	70	47	5.66	5.9248		1	-2.65736	2.50998	1.53272	1.70789	0.740741	0.282187	0.305703
0	0	0	75.2667	75.2667	5	1	0	4	1	1	1	0	0	1	1	1	80	1	22.1893	109000	1.1	4	1.45	0.75	98	82	4.17	3.53656	1	0	-2.66868	6.07945	2.86262	4.95646	1.67176	0.363873	0.607787
1	1	1	6.8	1.7	5	3	0	3	2	1	1	0	0	0	0		47	1	21.645	146000	1.03	3.9	0.63	0.35	44	38	15663	3.27875		1	-2.80214	1.84418			0.578387
0	0	1	73.9333	73.4333	5	1	0	3.5	2	0	1	0	0	1	1	1	66	1	22.2235	224000	1.05	4.5	1.12	0.64	36	34	85.38	5.94201		0	-3.13914	1.66964	1.56579	1.79993	0.337302	0.323625	0.323625
0	0	1	72.2	12.9667	5	2	0	7.5	1	1	1	0	0	1	1	1	65	1	22.2519	198000	1.05	3.7	1	0.42	74	158	1.99		1	0	-2.57988	6.02961	4.34082	3.88142	1.77329	0.734127	0.564663
0	0	0	73.1667	73.1667	5	1	0	1.4	1	1	1	1	0	1	1	1	47	1	26.2597	92000	1.1	4.2	0.85	0.56	62	37	622	4.32222	0	0	-2.92242	2.40058	2.44988	1.81382	0.89372	0.628507	0.451977
0	1	1	33.6	3.73333	5	2	0	9	1	1	1			0	1	1	46	2	19.7225	178000	1.07	4.3	0.77	0.75	51	68	67467	3.94201	1	0	-2.92368	2.46072	1.79364		0.848939	0.352304
0	0	0	70.7333	70.7333	5	1	1	3	1	1	0	1	0	0	1	1	66	1	27.8696	174000	1.06	4.4	1.02	0.72	49	46	6	5.9248	1	0	-3.02038	2.49261	3.57964	2.31042	0.587484	0.596491	0.339181
0	0	1	70.0333	28.2667	5	1	0	3	1	0	1	1		0	1	1	56	1	21.3831	176000	1.1	4.4	0.98	1.03	62	49	4.87	5.1878	1	1	-2.91775	1.98005	2.99206	2.44549	0.618687	0.802469	0.454266
0	0	1	69.1333	13.1333	5	1	0	3.2	1	0	0		0	1	1	1	77	1	22.5648	84000	1.08	3.7	0.92	0.79	33	32	4.99	5.51851	1	0	-2.39879	5.10628	5.06785	5.76865	0.846561	0.740741	0.54155
0	1	1	26.4	14.6333	5	1	1	3.6	3	1	1	0	0	0	1	1	68	1	25.5102	160000	1.01	4	1.5	0.29	27	27	5.93	5.64345		0	-2.94104	2.20836	2.99339		0.375	1.16773
0	1	1	12.2333	6.33333	5	2	0	7.8	2	1	1	0	0	1	1	1	79	1	23.2434	124000	1.13	3.9	0.84	1.09	66	99	21.33	4.74507	1	0	-2.47652	7.7637			1.77419
0	1	1	42.9333	27.2	5	1	0	3.4	2	1	1	0	0	0	1	1	63	1	21.4025	205000	1.18	4.7	0.93	0.76	123	81	213	6.95713	1	0	-3.25989	2.2445	2.02848		0.878049	0.449438
0	0	1	66.7	44.3	5	1	0	2.6	1	0	0	0	0	1	1	1	35	1	23.5479	262000	1.13	4.1	1.08	0.7	55	40	3.46	6.39794	1	1	-2.77346	0.720519	0.529657	0.566184	0.339271	0.162206	0.154096
0	1	1	20.8667	3.2	5	3	0	13	1	1	1	0	0	1	1	0	62	1	25.9831	156000	1.12	4.1	0.9	0.85	22	40	1152.2	6.0607	1	0	-2.71781	3.38934			0.569801
0	0	1	64.8667	52.6	5	2	0	6.5	2	1	1	0	1	1	1	1	59	1	28.1486	238000	1.06	3.9	0.95	1.19	81	109	29.1	7.63367	1	0	-2.45136	3.00233	2.21818	2.55788	1.01774	0.242424	0.251208
1	1	1	17.2	17.1	5	3	0	15	1	1	0	0	0	0	1	1	73	1	18.4331	286000	1.1	3.6	0.69	1.35	31	57	6.81	1.24304		0	-2.1602	2.61307			0.44289
0	0	1	51.5333	12.1333	6	1	1	2.4	3	1	1	0	1	1	1	0	55	1	28.4021	107000	1.24	4	0.81	2	117	90	83.12		1	0	-2.38754	4.27689	4.97062		1.86916	1.598
0	1	0	30.8667	30.8667	5	1	0	3.2	1	1	1	0	0	1	1	0	66	1	25.598	82000	1.19	4	0.98	1.08	62	57	68.05	6.16137	1	0	-2.56416	5.82652	19.6573		1.54472	5.48862
1	0	0	63.1667	63.1667	5	1	1	1.5	1	1	1	1	0	0	1	1	75	1	25.4671	272000	1.04	4.1	0.84	0.69	37	76	518	1.07918	1	0	-2.77758	3.44513	0.792353	1.17593	0.620915	0.131363	0.13468
1	0	1	60.8333	3.1	5	1	1	4.7	1	1	0	0	0	1	1	1	63	1	19.3426	52000	1.1	4.2	0.82	0.97	18	40	59.09	1.07918	1	0	-2.76495	11.4225	8.13173	8.18519	1.7094	0.786325	0.802469
0	0	1	62.9667	20.1667	5	1	0	1.6	1	0	0	1		0	1	1	61	1	27.6888	129000	1.1	4.5	1.17	0.64	39	35	166		1	0	-3.13914	2.65018	2.63591	3.31088	0.602929	0.509259	0.522876
0	0	1	61.9667	13.2	5	1	0	3.1	1	1	0	1	1	1	1	1	41	1	24.8242	210000	1.05	4.3	1.01	0.62	20	24	11.68	5.95279	1	1	-2.97824	1.04776	0.97587	0.937158	0.253968	0.231111	0.186667
1	0	0	61.3667	61.3667	5	1	0	3.2	1	1	1	0	0	0	1	1	42	1	21.1279	228000	1.09	4.4	1.02	0.67	28	25	24.67		0	0	-3.04101	0.870313	0.842342	0.960234	0.243665	0.17017	0.24024
0	0	0	61.6333	61.6333	5	1	0	3	1	1	0	0	0	1	1	1	55	1	27.0707	237000	1.14	4.4	0.72	0.42	81	53	17.78		1	1	-3.17488	1.36662	1.25953	1.28558	0.496953	0.277778	0.25641
1	0	1	61.3667	12.7667	5	1	0	4	1	1	0	1	1	1	1	1	75	1	25.3856	121000	1.1	4.2	0.81	0.76	58	54	6.55	1.07918	0	0	-2.83489	4.39497	3.81778	1.81498	0.991736	0.516796	0.261969
0	0	0	60.4	60.4	5	2	0	6	1	1	0	0	0	0	1	1	50	1	22.4906	152000	1.21	4.5	0.57	1.32	126	132	3.57	6.57403	1	0	-2.93164	3.86825	1.18398	1.32	1.92982	0.242656	0.266667
1	1	1	10.5667	6.1	5	2	1	5.5	9	1	1	1	0	1	1	1	74	1	25.3592	165000	1.06	4.1	1.18	0.77	35	35	4480	1.07918		0	-2.74614	2.65327			0.47138
0	0	1	61.6	36.2	5	1	0	1.3	1	0	1	1	1	1	1	1	50	1	24.8466	134000	1.09	4	0.83	0.5	46	39	10.11	6.51055	0	1	-2.7849	2.14561	1.34164	1.50857	0.646766	0.25641	0.304762
0	1	1	29.1667	10.4	5	1	0	3	1	1	1	0	1	1	1	1	64	1	29.645	157000	1.16	4.1	0.9	0.83	152	95	11.57	3.4183	0	0	-2.72463	3.1411	3.05505		1.34466	1.41414
1	0	1	59.5	33.8667	5	1	0	2	1	0	1	0	0	1	1	1	65	1	21.847	139000	1.14	4.4	0.67	0.49	16	19	12.25	4.22789	1	0	-3.13069	2.22122	2.80783	2.57116	0.303757	0.518519	0.447074
0	0	0	56.2667	56.2667	5	1	0	4.2	2	1	1		0	0	1	1	35	2	21.7425	179000	1.04	4.5	0.69	0.52	30	21	5.4	5.85974	1	1	-3.19866	0.749676	0.915614		0.260708	0.315904
1	0	1	58.6	56.1333	5	1	0	4.3	1	1	1	1		0	1	1	50	1	23.7167	137000	1.19	3.8	0.61	0.62	38	34	56.4	3.07555	1	0	-2.55324	2.01297	1.56584	3.76706	0.5515	0.24127	1.11847
1	0	0	32.2667	32.2667	5	1	1	4	1	0	1	1	1	0	1	1	68	1	24.7421	198000	1.01	3.9	1.04	0.5	33	26	6.04			0	-2.6999	1.55439	2.09103		0.291807	0.325203
0	0	0	60.2	60.2	5	2	0	13.5	1	1	0	0	1	0	1	1	64	1	25.0814	157000	1.09	4.4	0.7	0.7	159	138	2120	6.76492	1	0	-3.02846	4.46129	2.9798	4.05955	1.95329	0.45977	0.691824
0	0	0	59.5333	59.5333	5	1	0	2.8	1	0	0	1		0	1	1	63	1	23.5294	153000	1.13	4.6	0.85	0.72	60	47	31.8	6.26717	1	0	-3.19038	2.49845	1.68102	1.81976	0.682643	0.281549	0.285205
0	0	0	32.7667	32.7667	5	1	0	3	1	1	1	0	1	0	1	0	52	1	17.7513	128000	0.99	4.5	0.9	0.66	62	42	516	6.80956	1	1	-3.13032	2.16694	1.92559		0.729167	0.434028
1	0	1	56.8333	26.9667	5	1	0	2.3	4	0	0	0		0	1	1	60	1	28.5846	194000	1.28	4.6	0.81	1.61	41	41	11.43	1.07918		1	-2.95972	1.98035	1.41214		0.469645	0.290758
0	0	1	53.4667	8.06667	5	1	0	3	1	0	1	1		1	1	0	42	1	32.6898	226000	1.13	3.9	0.77	0.44	53	47	4983	6.46538	1	1	-2.73654	1.19978	0.764427		0.462144	0.256093
0	0	0	57.3667	57.3667	5	2	0	10	1	1	1			1	1	1	65	1	23.9229	160000	1.06	3.6	0.61	1.02	112	69	10984	5.64933	1	0	-2.24055	2.6487	2.95847		0.958333	0.36715
0	0	0	56.1333	56.1333	5	1	1	3	1	1	1	1		1	1	1	65	2	28.2117	139000	1.1	4.1	0.53	0.74	88	80	11.85	5.16435	0	0	-2.75753	3.98793	1.8573		1.27898	0.422323
1	0	0	55.7667	55.7667	5	1	0	1.2	1	0	1	1	1	1	1	1	57	1	22.4091	181000	1.14	4.6	0.83	0.9	28	26	7.33	5.38917	1	0	-3.12642	1.54736	1.48783		0.319214	0.306937
0	1	1	5.56667	5.13333	5	2	1	5.5	1	1	1	0		1	1	0	69	1	24.7833	77000	1.09	4	1.22	0.66	29	28	174		1	0	-2.70532	4.65926			0.808081
0	0	1	54	3	5	1	0	2.2	1	1	1			1	1	1	50	1	19.665	175000	1.09	4	0.85	0.49	216	151	1032	6.7007		0	-2.79069	2.9355	1.69363		1.91746	0.331675
1	1	1	23.8333	4.4	5	1	1	2	1	1	1	0	1	1	1	1	58	1	28.9696	167000	1.07	4.1	0.93	0.36	41	32	120	1.07918		0	-2.96406	1.73568	2.45654		0.425815	0.553427
0	0	1	54.6333	32.3667	5	1	0	1	1	0	1	0		0	1	1	53	1	21.2581	208000	1.19	4.3	0.76	0.85	50	44	668	5.8451	1	1	-2.88781	1.58555	2.03153		0.470085	0.449583
0	0	1	53.3333	43.1667	5	1	0	2	1	1	1	0		1	1	1	49	1	26.8567	95000	1.17	3.8	1.07	1.42	37	39	8.61	5.84696		1	-2.31571	3.30702	1.38489		0.912281	0.256016
0	0	1	52.8	7.6	5	1	0	4	1	1	1	1	1	0	1	0	42	1	23.0857	117000	1.1	4.4	1.06	0.78	52	36	107	5.90634	1	0	-2.99744	1.79211	1.83454		0.683761	0.515873
0	0	0	53.1667	53.1667	5	2	1	5.2	1	1	1	1	1	1	1	1	82	1	25.8748	220000	1.06	4	1.56	0.51	16	16	6.14	3.48001	0	0	-2.77923	1.49091	1.88243		0.161616	0.15748
0	1	0	20.2667	20.2667	5	1	0	3.5	1	1	1	0	1	0	1	1	57	1	25.462	189000	1.08	5.1	0.84	1.39	139	195	2.5	7.4456		0	-3.42683	4.98816			2.29277
1	0	0	49.1667	49.1667	5	2	1	5.5	1	1	0	0	1	0	1	1	56	1	29.1921	188000	1.03	3.8	0.9	0.23	51	20	4.18	1.07918	0	0	-2.83748	0.834209	1.09056		0.236407	0.264264
0	0	1	48.6667	42.6	5	1	1	3.5	1	1	1	1	1	0	1	1	61	1	23.466	109000	1.06	4.5	1.16	0.9	23	52	39.65	5.14922	1	0	-3.04142	6.06796	5.31185		1.06014	0.495726
1	0	0	48.6	48.6	5	1	0	2	1	1	0	0	1	0	1	1	42	1	24.5651	157000	1.08	4.5	0.97	0.6	31	29	1505.5		1	0	-3.15764	1.39337	0.777335		0.410474	0.251383
1	0	0	48.6333	48.6333	5	1	0	2.8	1	1	1	1	1	0	1	1	74	1	27.4185	218000	1.01	4.7	1.24	0.76	22	25	150	1.07918	0	0	-3.25989	1.80927	2.28215		0.254842	0.290867
0	0	1	47.7333	11.1333	5	2	0	7	1	1	1	0	0	0	1	1	60	1	24.4913	255000	1.12	4.2	1.11	0.46	45	37	69.7		0	0	-2.9788	1.2978	2.41066		0.32244	0.473251
0	1	1	26.0333	4.86667	5	2	0	5.4	3	1	1	1	1	0	1	1	64	1	31.0979	116000	1.09	4.2	0.89	1	69	79	1363	6.49136	1	0	-2.75622	5.24716	11.4868		1.51341	2.00966
1	0	1	48.2	22.8333	5	1	0	1	3	0	1	0	1	1	1	1	58	1	24.7409	63000	1.09	3.8	1.14	0.87	40	35	5.67	6.65031	0	0	-2.45614	5.09478	4.60524		1.23457	0.918519
0	0	1	46.2	2.36667	5	2	0	2.2	1	1	1	0	1	1	1	0	61	1	24.8573	79000	1.19	3.6	0.96	0.98	57	58	203	5.90472	1	0	-2.25201	5.93189	4.3378		1.6315	1.21447
1	0	1	46.3667	45.9333	5	1	1	1.4	1	1	0	1	0	1	1	1	65	1	24.0944	95000	1.13	3.7	0.96	0.66	29	24	791	1.50515		0	-2.45032	3.04931	5.52617		0.561404	0.709877
0	0	0	48.1667	48.1667	5	1	0	4	1	1	0	0	1	1	1	1	54	1	21.0083	137000	1.08	5	0.99	0.89	50	40	12.14	6.2014	1	0	-3.46963	2.22971	2.03644		0.648824	0.529915
0	1	1	45.2667	23.5	5	1	0	3	1	1	0	0	0	1	1	1	69	1	25.8883	163000	1.07	3.6	1.13	0.21	37	27	3.9	7.08279	1	0	-2.69356	1.87899	2.92986		0.368098	0.493827
0	0	1	45.7333	8.76667	5	1	0	2.4	2	1	0	0	0	1	1	1	57	1	26.6757	166000	1.12	4.7	0.88	1.28	60	46	25.32	6.62737	1	0	-3.11046	2.03915	4.37623		0.615797	0.856481
0	1	0	4.73333	4.73333	5	1	0	6	1	1	1	0	0	1	1		78	1	26.9847	97000	1.14	3.7	1.16	0.65	85	100	4510	7.0569	0	0	-2.4547	8.72195			2.29095
1	1	1	18.2	5.2	5	1	0	2.6	1	1	1	0	0	1	1	1	49	1	26.7343	142000	1.12	4.2	0.83	0.91	29	33	101	1.07918	1	0	-2.78326	2.11457			0.516432
0	0	1	42.9333	7.13333	5	1	1	2.7	2	0	1	1	0	1	1	1	72	1	20.1601	84000	1.23	3.7	0.8	0.57	77	70	22.1	5.79588	1	0	-2.49235	6.83763	4.09025		1.85185	0.549313
0	0	0	42.2667	42.2667	6	1	1	3.6	1	1	0	0	1	0	1	1	83	1	23.5304	144000	0.99	3.5	0.94	0.5	76	57	5.26	7.98046			-2.3599	3.76863	2.82941		0.87963	0.233918
1	0	0	42.2667	42.2667	5	1	0	1.7	2	1	1	0	0	0	0	1	53	1	24.0633	129000	1.06	4	0.95	0.79	31	24	4.55	1.07918	1	0	-2.65379	1.77099	1.60194		0.413437	0.409357
0	0	0	39.5	39.5	6	1	0	2.5	1	1	1	0	1	1	1	1	60	2	28.8806	102000	1.15	3.4	0.66	0.95	52	52	25.11	6.60638	1	0	-2.09092	4.24183	3.16376		1.1329	0.4811
0	1	0	1.76667	1.76667	5	3	1	8	2	1	1	0	1	0	1		61	1	19.6077	139000	0.99	3.7	1.02	1.13	89	85	4.81	7.07918	1	1	-2.29619	3.95402			1.35891
0	0	0	39.2333	39.2333	6	2	0	5.5	2	1	0	0	1	1	1	1	49	1	25.3444	211000	1.03	4.5	0.79	2.48	66	29	5.11	1.07918	1	0	-2.75088	0.828972	1.53876		0.305424	0.34188
1	0	0	37.7333	37.7333	5	1	0	1.9	1	1	0	0	0	1	1	0	28	1	21.5639	84000	1.3	3.6	0.84	1.06	26	22	3.66	1.43136		1	-2.22952	1.43818	1.52664		0.582011	0.724095
0	0	0	13.8333	13.8333	5	2	0	9	>3	1	1	1	0	1	1	1	63	1	24.6496	130000	1.29	3.8	1.15	1.37	339	237	84.87	3.45788		0	-2.32599	6.238			4.05128
0	0	0	38.5	38.5	5	2	0	10.6	1	1	1	1	0	1	1	1	53	2	20.6815	192000	1.04	3.8	0.54	0.56	75	76	473.44	6.70157	1	1	-2.58242	2.42247	2.45853		0.87963	0.681004
0	0	0	37.4	37.4	5	1	0	1.8	1	1	1	0	0	1	1	1	63	1	26.896	120000	0.99	4.3	0.8	0.71	21	22	32.65	3.50243	0	0	-2.93939	2.52	3.65268		4.07407	0.450254
0	1	1	5.63333	2.13333	5	3	0	3.5	1	1	1	0	1	1	1		62	2	32.7919	92000	1.08	4.4	0.72	0.47	76	62	62.6	6.62531	1	0	-3.14264	4.79279			1.49758
0	0	0	36.4667	36.4667	5	1	1	2.2	1	1	1	0	1	1	1	1	61	1	24.3542	75000	1.03	4.4	1.37	0.71	17	47	10.79	3.43933	1	0	-3.02439	9.27133	3.48485		1.39259	0.506823
0	0	1	36.7667	21.5	6	2	1	7.7	2	1	1	0	0	1	1	1	70	1	28.4429	81000	1.07	3.5	0.73	0.84	56	71	7.41	5.4843	1	0	-2.2112	8.19931	7.72324		1.94787	1.23862
0	1	1	10	2.93333	5	2	1	8	1	1	1	1	0	0	1	1	82	1	26.8816	103000	1.09	3.6	1.68	0.97	49	81	6231.8	2.29003	0	0	-2.25495	9.21221			1.74757
1	1	1	15.8667	9.8	6	1	0	1.5	1	1	1	0	0	1	1	1	45	1	21.1927	73000	1.06	3.5	0.96	1.14	26	43	62.86	1.07918	0	0	-2.12367	5.19842			1.30898
0	1	0	6.26667	6.26667	5	1	1	2.6	1	0	1	0	1	1	1	0	57	1	28.075	141000	1.11	3.9	0.78	0.57	37	29	6.81	4.22011	1	0	-2.66235	1.92732			0.457053
1	0	0	36.2	36.2	5	1	0	2.3	1	0	1	1	0	0	1	1	55	1	17.7225	143000	1.06	4.3	0.9	1.27	17	12	1.23	1.07918		1	-2.77271	1.1194	1.12424		0.18648	0.191051
0	0	0	35.3	35.3	6	1	0	5	1	0	1	0	0	1	1	1	51	1	21.0836	58000	1.25	3	1.26	2	52	41	42.55	4.58659	1	0	-1.53754	4.99947	1.37323		1.57088	0.276134
0	1	1	27.6333	14.8333	5	2	0	11	1	1	0	0	0	0	1		59	1	23.6708	296000	1.01	4.3	1.2	0.91	51	65	3926.16	4.31387	1	0	-2.86826	1.81421	1.45562		0.487988	0.198413
0	0	0	31.7	31.7	5	2	0	19.5	1	1	1	1	0	0	1	1	52	1	26.1752	277000	1.06	4	0.94	0.39	63	82	7562.6	5.60206	1	1	-2.85612	1.9394	1.48848		0.657842	0.280702
0	0	0	32.9333	32.9333	5	1	1	1.8	1	1	1	1	1	1	1	1	62	1	27.0438	100000	1.1	3.8	0.96	1.14	64	52	11.62	6.17609	1		-2.37867	4.03	3.0635		1.15556	0.629302
0	0	0	35.5333	35.5333	5	1	1	2.8	1	1	1	1	0	0	1	1	63	1	22.9886	153000	1.11	4.1	0.78	1.69	31	49	2.7	6.76042	1	0	-2.52082	3.6238	2.89658		0.711692	0.431655
0	0	1	34.1333	12.7667	5	2	0	7.4	1	1	1	0	0	1	1	1	42	1	19.8352	88000	1.11	3.7	0.88	1.42	97	69	5611.33	2.47129	1	1	-2.23071	3.34372	2.54737		1.74242	0.77193
0	1	1	17.5333	10.9	5	2	0	4.8	1	1	0	0	0	1	1	1	57	1	21.5349	139000	1.08	3.9	0.8	1.38	30	35	1.5	5.38561	1	0	-2.4089	2.6204			0.559552
0	0	0	32.5667	32.5667	5	2	0	9	1	1	0	0	0	0	1	1	57	1	25.3186	171000	1.01	4.2	0.88	0.56	49	43	3.28	5.63347	1	0	-2.92242	2.04762	1.62807		0.558804	0.260163
0	1	1	3.73333	3.33333	5	1	1	3.5	>3	1	1	0	0	1	1		66	1	21.9671	127000	1.01	4.5	0.97	0.73	32	31	431.57	3.99826	1	0	-3.10143	2.84791			0.542432
0	0	0	32.5667	32.5667	5	1	0	2.8	1	1	0	0	0	1	1	1	70	1	24.4796	122000	1.08	4	0.93	1.36	40	33	8.67	4.7796	1	0	-2.49809	2.9938	2.26583		0.601093	0.363382
0	0	0	31.7667	31.7667	6	1	0	2.5	1	1	1	0	0	1	1	1	72	1	25.7188	88000	1.05	4.3	0.82	2	24	27	15.29	3.5092	1	0	-2.64254	4.50929	3.18449		0.681818	0.357815
0	0	1	28.5	16	6	2	0	9.5	1	1	0	0	1	0	1	1	59	1	24.3056	214000	1	3.4	0.84	0.64	21	22	5.61	5.80003	1	1	-2.20414	1.32358	2.60082		0.228453	0.614035
0	0	0	30.7667	30.7667	5	1	0	1.3	1	0	1	1	1	1	1	1	68	1	27.0585	107000	1.08	3.9	0.74	0.72	40	24	9.22	6.23045	1	1	-2.59538	2.41161	2.3741		0.498442	0.527578
0	0	1	31.1667	14.9667	5	1	0	2	2	1	1	0	1	1	1	1	78	1	25.0098	135000	0.99	4.3	1.78	1.08	26	37	116.26	5.56703	1	0	-2.81916	4.19253	4.68879		0.609053	0.487329
0	0	1	27.9333	7.96667	5	2	0	10.5	1	1	1	1	1	0	1	1	52	1	30.8354	210000	1.01	4	0.8	0.26	47	58	352.92	3.49276	1	0	-2.97234	2.0949	1.44		0.613757	0.296296
1	0	1	29	16.7333	5	1	0	3	1	0	1	0	1	1	0	1	64	1	28.7346	146000	1.14	4.8	1.26	0.34	38	27	2.03	1.07918	0	0	-3.57545	1.91999	2.73712		0.410959	0.689655
0	0	1	19.0667	10.7667	5	1	0	5.7	1	1	1	1	0	1	1	1	71	1	20.9229	78000	1.19	3.9	0.7	1.14	12	23	32.19	4.32634	1	0	-2.46367	6.04367			0.655271
1	1	1	16.2667	4.1	5	2	0	3.4	1	1	1	0	1	1	1	1	43	1	25.4013	164000	1.01	4.7	0.9	1.4	37	26	200.47	1.07918	1	0	-3.08478	1.12072			0.352304
0	0	0	28.0333	28.0333	5	2	0	8	1	1	1	1	0	0	1	1	34	1	25.1024	112000	1.09	4.2	1.2	0.55	50	32	5748.45	5.32634	1	0	-2.92758	1.37381			0.634921
0	0	1	27.3333	7.53333	5	2	1	3.7	1	1	0	0	0	1	1	1	65	1	20.3383	134000	1.05	3.9	0.94	0.95	65	34	11182.9	3.67578	1	0	-2.51592	2.04565	3.47924		0.563847	0.747863
0	0	0	26.8333	26.8333	5	1	1	2.9	2	1	1	1	1	0	1	1	62	1	21.2032	188000	1.14	4.2	0.97	0.75	56	39	27.79	6.68215	1	0	-2.83868	1.71872	1.47025		0.460993	0.274914
0	0	0	19.3333	19.3333	5	1	0	2.1	1	1	1	0	1	0	1	1	51	1	21.9664	224000	1.08	4.1	0.83	1.53	31	18	87.03	4.74819	1	0	-2.54933	0.736061			0.178571
0	0	1	26.7667	6.7	5	2	0	7	1	1	1	0	1	0	1	1	79	1	29.9833	195000	1.08	4.1	1.07	1.49	33	117	159.44	1.79239	0	0	-2.55692	8.25128	8.44687		1.33333	1.33124
0	0	0	25	25	5	1	0	1.7	3	1	1	0	0	1	1	1	72	1	23.881	110000	1.04	3.9	1.31	0.61	81	71	209	6.77525	1	1	-2.6429	5.16364	8.67995		1.43434	1.89763
0	1	1	8.63333	3.43333	6	2	0	11	1	1	1	0	0	1	1	1	54	1	27.6888	275000	1.25	3	0.69	1.23	21	87	12.17	5.21748	0	0	-1.67689	3.72796			0.70303
0	0	0	24.7667	24.7667	5	1	0	1.8	1	0	0	1		0	1	1	68	2	24.2568	162000	1.07	4.1	0.74	0.8	59	61	2.4		1	0	-2.73518	3.33348	1.8352		0.836763	0.210061
0	0	1	24.6667	22.9333	5	1	1	4.5	1	0	0	0	1	1	1	1	45	1	33.8741	162000	1.1	4.2	0.95	0.98	60	36	4	4.45025	1	0	-2.76201	1.29099	0.872768		0.493827	0.222222
0	0	0	101.1	101.1	5	1	0	2.5	1	1	1	0	1	0	0	1	43	1	25.7549	205000	1.04	4.2	0.95	1	52	27	100				-2.75622	0.785374	1.38873	1.66299	0.292683	0.444444	0.384952
0	1	1	33.2667	26.4333	5	1	0	4.5	1	1	1			0	1	1	50	1	20.3138	158000	1.07	4	0.84	0.74	35	39	7.06	6.51052		0	-2.67253	2.08614	3.58415		0.548523	1.18644
0	0	0	89.3333	89.3333	5	1	0	3.5	1	1	1			1	1	1	55	1	24.1605	222000	0.99	4.4	0.88	1.28	33	38	78.44		1	0	-2.85546	1.63884	1.0801	0.696311	0.38038	0.234455	0.148148
0	0	1	85.2	64.9	5	1	0	1.6	1	0	1	0	1	1	1	1	75	1	26.9896	152000	1.02	4.3	0.86	0.99	41	36	16.65	4.54407	1	0	-2.8441	2.77414	3.06283	2.51022	0.526316	0.55905	0.319535
0	0	0	74.2333	74.2333	5	2	0	2.5	2	0	0		1	0	0	1	50	1	24.9126	164000	1.07	4.6	1.07	0.38	50	41	67.07	4.07555		0	-3.37357	1.76777	2.50144	2.35472	0.555556	0.565657	0.538194
1	0	1	78.6333	77.9333	5	1	0	1.5	1	1	1			0	0	1	69	1	24.8469	122000	1.05	3.9	0.93	0.75	18	18	438	1.07918	0	0	-2.58368	2.39953	2.49756	2.24254	0.327869	0.322307	0.285714
0	0	1	74.8667	13.5333	5	1	0	4	2	0	1	0	0	1	1	1	49	1	20.5532	155000	1.06	4.6	1.04	0.77	43	34	14.33	4.77525		1	-3.17114	1.63911	2.37803	2.72621	0.487455	0.595238	0.572057
0	0	1	71.9333	33.2	5	2	0	6.4	1	1	0	0	0	1	0	1	60	1	23.6589	172000	1.12	4.6	0.78	1.11	43	37	753.8	5.0086	1	0	-3.06631	1.9683	1.88123	1.68643	0.478036	0.363108	0.270429
0	0	0	16.7667	16.7667	5	1	0	1.9	1	0	1	0	0	1	1	1	65	1	24.7675	166000	0.91	4.4	0.9	0.27	29	13	23.2				-3.30152	0.945256			0.174029
1	0	0	70	70	5	1	0	2.5	1	1	1	0	0	0	1	1	63	2	27.0562	135000	1.05	4.4	0.68	0.67	18	20	3.81		1	0	-3.04101	2.19989	2.59065	2.07109	0.329218	0.343028	0.31746
0	0	1	64.7667	44.5667	5	1	0	3.5	1	1	0	0	1	0	1	1	58	1	27.4997	217000	1.07	5	0.7	1.1	102	107	4.5	5.90741	0	0	-3.4089	2.83173	1.06917	1.368	1.09575	0.205761	0.24127
0	0	1	61.2667	19.4	5	1	0	3.2	1	0	0	1	1	0	1	1	67	1	28.6569	168000	1.04	4.2	1.04	0.88	78	58	47.59	6.32015	1	0	-2.79286	2.61906	2.45317	2.35376	0.767196	0.402859	0.324886
0	0	0	55.5	55.5	5	2	0	6.8	1	1	1	1	0	0	1	1	64	1	20.7332	178000	1.07	3.6	1.18	0.28	24	27	9056	5.7364	1	0	-2.6111	1.98161	1.87875		0.337079	0.346476
0	0	0	54.2	54.2	5	1	1	2.2	1	1	1	1	1	0	1	0	71	1	20.2153	192000	1.08	4.5	0.92	0.65	17	47	4.72	6.2014	1	0	-3.1347	4.21532	5.45996		0.543981	0.895062
0	0	0	53.1333	53.1333	5	2	0	14	1	1	1	0	0	0	1	1	55	1	24.3248	389000	1.24	3.7	0.83	0.97	49	55	12956.3	5.47712	1	0	-2.33995	1.11091	1.99931		0.314196	0.348584
0	0	0	53	53	5	2	0	5.2	1	1	0	1	1	0	0	1	56	1	33.2782	165000	1.11	4.6	0.97	0.7	68	47	5.24	5.25768	1	0	-3.19846	1.93441	2.6803		0.632997	0.688889
0	0	0	52.0333	52.0333	6	2	0	1.8	1	0	1	1		1	1	1	47	1	23.5831	128000	1.01	2.5	1.68	0.23	110	90	12.05	6.78817	1	1	-1.73248	3.1509	2.20095		1.5625	0.598897
0	0	0	53.9333	53.9333	5	2	0	5.5	1	1	1	1		0	1	1	38	1	21.9063	484000	1.06	4.6	0.82	0.61	29	22	1013		1	0	-3.2379	0.320746	1.04938		0.10101	0.233196
0	0	1	51.1667	13.3667	5	3	0	10	1	1	1	0		1	1	1	39	1	24.4606	40000	1.04	3.6	1.02	0.64	57	78	3328.4	4.01284	1	1	-2.37414	0.4	0.912564		4.33333	0.342679
0	0	1	48.4333	41.4333	5	2	0	3.5	1	1	1	0		1	1	1	61	1	24.9068	211000	1.02	3.9	0.77	0.64	44	42	14.69		1	1	-2.62914	1.8305	1.35876		0.442338	0.249042
0	1	1	47.0667	1.53333	7	2	0	17	1	1	1	0		0	1	1	47	1	26.1037	140000	1.14	3.4	0.62	2.58	109	194	7.5	7.77597	1	0	-1.80455	6.23819	2.13632		3.07937	0.464646
1	0	0	44	44	5	1	0	1.7	2	1	1	0	1	0	0	0	53	1	26.0687	168000	1	4.1	0.76	0.53	27	25	9.52	2.3784		0	-2.8532	1.51784	1.30952		0.330688	0.31746
1	0	1	43.3667	29.5	6	1	0	1.4	1	0	1	0	0	1	1	1	51	1	28.0456	92000	1.18	3.4	0.52	2.69	22	57	18.14	1.07918	1	0	-1.79259	6.73668	3.57118		1.37681	0.652681
1	0	1	43.2667	33.3	5	1	1	2.1	1	0	1	0	1	0	1	1	69	1	25.3892	164000	1.04	4.6	0.92	0.68	36	31	14.78	1.07918	1	0	-3.20677	2.17378	2.45571		0.420054	0.486111
0	0	1	42.2	19.9	6	2	0	4	2	1	0	0	0	0	1	1	81	1	20.5956	133000	1.05	3.4	1.53	0.64	23	34	10.49				-2.20414	4.31766	2.09404		0.568087	0.224261
0	0	0	37.5	37.5	5	1	0	4.5	1	1	1	1	0	0	1	1	48	2	20.1479	157000	0.99	4.6	0.72	0.65	21	29	2.59	3.70329	0	0	-3.2197	1.93477	1.67127		0.410474	0.196523
0	0	0	8.76667	8.76667	5	1	1	2	1	0	0	1	0	1	1	1	77	1	23.583	86000	1.06	3.9	1.01	1.38	43	20	12.1	2.29003	1	0	-2.4089	2.73079			0.516796
1	0	0	35.3667	35.3667	5	1	0	3.5	1	0	1	1	0	0	1	1	37	1	25.7833	132000	1.03	4.6	0.78	0.65	41	31	18873	1.07918	1	1	-3.2197	1.35706	1.51491		0.521886	0.495868
0	0	0	33.6	33.6	5	2	1	6.8	1	0	1	1	1	0	1	0	60	1	28.9955	232000	0.99	4.4	0.75	0.56	29	38	1.96	5.15229	1	0	-3.09242	1.82494	1.30579		0.363985	0.334237
1	0	0	34	34	5	2	1	9	1	1	0	0	0	0	1	1	77	2	21.4029	206000	1.06	4.2	0.83	0.92	22	54	934	1.30103	1	0	-2.78012	4.30334	1.88903		0.582524	0.225443
0	0	0	32.4	32.4	5	1	0	1.8	2	1	1	1	0	1	1	1	44	1	24.1314	159000	1.06	4.2	0.76	0.92	34	33	330.43	5.22272	0	0	-2.78012	1.56614	1.20808		0.461216	0.291807
1	0	1	33.0333	19.1667	5	1	0	1.8	1	1	0	0	0	1	1	1	65	1	21.1485	228000	1.02	4.2	1.09	1.09	20	28	3.93	1.30103	1	0	-2.73152	1.78493	1.88203		0.272904	0.347551
0	0	0	32.5	32.5	5	1	0	2.6	1	0	1	0	0	0	1	1	36	1	22.6613	185000	1	4	0.61	0.86	45	21	2.36	1.82672	1	0	-2.62945	0.609177	0.729058		0.252252	0.327485
1	0	0	24.3667	24.3667	5	1	0	2	1	0	1	1	1	0	1	1	52	1	28.6498	178000	1.01	4.4	0.93	0.88	36	25	3.57	1.30103	1	0	-2.62945	1.21723	1.43155		0.31211	0.372588
1	0	1	24.4667	20.5	5	3	0	3	3	1	1	0		1	1	1	64	1	15.9308	94000	1.07	3.6	0.74	0.49	26	71	324	1.88649	1	0	-2.62945	9.48034	5.88649		1.67849	0.990991
1	0	0	20.4333	20.4333	5	1	0	2.3	1	0	1	1	0	0	1	1	55	1	24.1364	221000	1.03	4.3	0.91	1.09	42	29	1.99	1.30103	1	0	-2.81652	1.11364			0.291604
1	0	0	13.2333	13.2333	5	1	0	2.6	1	0	0	0	1	0	1	1	61	1	25.8586	362000	1.02	4.3	1.31	0.38	33	30	2.63	1.30103		0	-2.81652	0.880006			0.184162
